# Supplementary material for: Making a Virtue of Necessity: The Use of Wild Edible Plant Species (Also Toxic) in Bread Making in Times of Famine According to Giovanni Targioni Tozzetti (1766)
Source: Biology (Basel). 2022 Feb 11;11(2):285. doi: 10.3390/biology11020285 (PMC8869735; doi:10.3390/biology11020285)
Supplement: Supplementary file 1 [file biology-11-00285-s001.zip]

Archive with 1 entries (1 files):
- biology-1539382-supplementary.pdf
